# Supplementary material for: A computational systems approach identifies synergistic specification genes that facilitate lineage conversion to prostate tissue
Source: Nat Commun. 2017 Apr 21;8:14662. doi: 10.1038/ncomms14662 (PMC5413950; doi:10.1038/ncomms14662)
Supplement: Supplementary Data 1 — Candidate MRs for the E16.5 to D90 prostate organogenesis phenotypic transition. [file ncomms14662-s2.xlsx]

## Sheet: Supplementary_Table_for_E16_to_
Supplementary Data 1.
Candidate MRs for the E16.5 to D90 prostate organogenesis phenotypic transition.
Entrez	Symbol	MR p-value	MR NES	MR odds	t.test t-stat	t.test p-val
27044	SND1	0.001	5.877	3.592	0	1
51022	GLRX2	0.001	5.74	4.237	0	1
5604	MAP2K1	0.001	5.486	5.225	-0.821	0.475
6721	SREBF2	0.001	5.435	2.373	0	1
27034	ACAD8	0.001	5.329	6.843	0.393	0.717
80854	SETD7	0.001	5.316	4.738	0	1
79710	MORC4	0.001	5.098	3.551	0	1
28996	HIPK2	0.001	5.093	4.234	5.07	0.0309
148327	CREB3L4	0.001	5.012	4.387	7.46	0.0113
4824	NKX3-1	0.001	4.856	5.655	9.1	0.00206
79603	LASS4	0.001	4.561	5.372	0	1
3169	FOXA1	0.001	4.553	5.978	6.65	0.000304
25803	SPDEF	0.001	4.422	4.312	0	1
10113	PREB	0.001	4.405	2.063	0	1
5518	PPP2R1A	0.003	4.304	1.816	0	1
8805	TRIM24	0.003	4.149	3.344	4.02	0.0449
1831	TSC22D3	0.001	4.137	4.425	0	1
10971	YWHAQ	0.001	4.096	3.789	-2.04	0.112
25921	ZDHHC5	0.001	4.071	1.942	0	1
51385	ZNF589	0.001	4.039	4.663	0	1
57407	NMRAL1	0.001	3.932	2.74	0	1
7494	XBP1	0.001	3.93	7.029	5.9	0.0014
999	CDH1	0.001	3.926	4.414	4.68	0.00948
8767	RIPK2	0.001	3.904	3.188	-0.886	0.429
4738	NEDD8	0.001	3.874	2.314	-2	0.104
10488	CREB3	0.001	3.869	3.471	4.97	0.033
22936	ELL2	0.001	3.849	9.247	0	1
51114	ZDHHC9	0.001	3.782	3.085	0	1
79718	TBL1XR1	0.001	3.733	3.294	0	1
51282	SCAND1	0.003	3.731	2.409	2.82	0.0837
1388	ATF6B	0.001	3.691	2.394	0	1
9500	MAGED1	0.001	3.653	3.561	0.963	0.424
55629	PNRC2	0.001	3.65	3.475	-0.00509	0.996
10362	HMG20B	0.002	3.551	5.837	0	1
84164	ASCC2	0.001	3.548	2.686	0.778	0.481
22931	RAB18	0.008	3.516	1.697	0.764	0.488
10481	HOXB13	0.003	3.501	3.406	0	1
84313	VPS25	0.007	3.494	1.52	0	1
7090	TLE3	0.003	3.465	4.409	0	1
5430	POLR2A	0.003	3.446	3.752	0	1
23030	KDM4B	0.001	3.437	2.867	0	1
65986	ZBTB10	0.001	3.422	4.835	0	1
51079	NDUFA13	0.003	3.39	1.903	0	1
3899	AFF3	0.003	3.346	3.639	0	1
9392	TGFBRAP1	0.001	3.279	3.909	0	1
53635	PTOV1	0.008	3.277	1.918	0.724	0.523
57472	CNOT6	0.006	3.269	2.327	0	1
26959	HBP1	0.001	3.217	2.25	3.8	0.0442
11059	WWP1	0.013	3.207	3.027	0	1
23541	SEC14L2	0.012	3.192	5.216	0	1
64216	TFB2M	0.017	3.125	1.655	4.74	0.0151
7704	ZBTB16	0.005	3.124	5.288	2.95	0.0679
8520	HAT1	0.006	3.121	3.237	-0.299	0.00426
5440	POLR2K	0.003	3.115	1.808	0.925	0.127
5594	MAPK1	0.024	3.095	2.508	0.00893	0.39
54880	BCOR	0.002	3.091	6.689	0	1
55915	LANCL2	0.001	3.089	2.288	-4.06	0.0386
79670	ZCCHC6	0.001	3.05	2.514	-0.444	0.226
8721	EDF1	0.011	3.034	1.904	0	1
29956	LASS2	0.009	3	1.676	0.66	0.229
811	CALR	0.017	3	2.777	6.65	0.00124
5119	CHMP1A	0.015	2.993	1.582	0	1
4756	NEO1	0.012	2.988	2.258	-0.256	0.278
55840	EAF2	0.002	2.987	4.062	0	1
4343	MOV10	0.015	2.969	2.502	0	1
9439	MED23	0.003	2.953	3.452	0	1
5092	PCBD1	0.04	2.941	2.644	0	1
11243	PMF1	0.018	2.937	2.51	0	1
4221	MEN1	0.018	2.935	1.74	0	1
10114	HIPK3	0.013	2.928	2.559	0.809	0.478
55139	ANKZF1	0.004	2.908	7.165	0	1
85403	EAF1	0.014	2.895	2.851	0	1
2005	ELK4	0.005	2.892	3.402	0	1
8289	ARID1A	0.018	2.879	2.866	-7.79	0.0024
6239	RREB1	0.01	2.844	3.844	0	1
59307	SIGIRR	0.016	2.812	2.394	0	1
10463	SLC30A9	0.04	2.796	2.003	0.321	0.258
646	BNC1	0.001	2.792	5.967	0	1
7566	ZNF18	0.014	2.781	4.521	0	1
26523	EIF2C1	0.015	2.774	1.859	0	1
7132	TNFRSF1A	0.02	2.77	2.787	0	1
64764	CREB3L2	0.016	2.754	5.649	0	1
22980	TCF25	0.02	2.727	1.558	0	1
23316	CUX2	0.001	2.723	39.827	0	1
64061	TSPYL2	0.001	2.72	7.671	0	1
463	ZFHX3	0.029	2.716	2.772	0	1
6920	TCEA3	0.018	2.711	6.615	0.721	0.173
5702	PSMC3	0.038	2.708	1.78	-0.44	0.694
4793	NFKBIB	0.002	2.678	4.957	0	1
55205	ZNF532	0.001	2.669	114.483	0	1
57410	SCYL1	0.034	2.667	1.786	-0.886	0.46
4149	MAX	0.023	2.654	2.186	0.0098	0.986
8878	SQSTM1	0.037	2.654	1.674	4.96	0.00819
5987	TRIM27	0.043	2.649	2.077	-0.201	0.328
9063	PIAS2	0.002	2.648	10.852	0	1
22882	ZHX2	0.007	2.647	5.003	0	1
468	ATF4	0.039	2.643	1.742	0	1
149951	COMMD7	0.009	2.641	2.354	0	1
79977	GRHL2	0.044	2.63	5.102	0	1
4150	MAZ	0.032	2.619	2.524	-0.239	0.829
367	AR	0.018	2.612	7.163	0.68	0.193
22921	MSRB2	0.047	2.612	1.77	0	1
1785	DNM2	0.033	2.608	2.44	0	1
152485	ZNF827	0.005	2.605	4.027	0	1
2103	ESRRB	0.021	2.604	110.051	0	1
51341	ZBTB7A	0.045	2.601	1.953	0	1
60685	ZFAND3	0.023	2.597	3.553	0	1
10025	MED16	0.036	2.592	2.146	0	1
6778	STAT6	0.002	2.588	35.776	0.208	0.333
10524	KAT5	0.037	2.573	1.511	0	1
5015	OTX2	0.016	2.571	84.157	0	1
5494	PPM1A	0.039	2.564	2.963	-0.424	0.228
387332	TBPL2	0.007	2.558	119.222	0	1
56978	PRDM8	0.001	2.556	59.278	0.628	0.179
10906	TRAFD1	0.005	2.545	7.341	0	1
9314	KLF4	0.001	2.541	15.066	0	1
728656	DMRTC1B	0.005	2.541	286.133	0	1
7572	ZNF24	0.025	2.534	1.892	0	1
389524	GTF2IRD2B	0.001	2.528	26.896	0	1
84287	ZDHHC16	0.017	2.525	6.035	-0.828	0.142
4774	NFIA	0.001	2.51	116.328	-0.027	0.909
6936	C2orf3	0.001	2.509	5.124	-8.85	0.00243
6772	STAT1	0.011	2.505	9.881	0.523	0.636
388561	ZNF761	0.01	2.487	39.666	0	1
3281	HSBP1	0.047	2.477	1.751	2.31	0.146
4775	NFATC3	0.046	2.472	1.891	0	1
11105	PRDM7	0.041	2.47	2.06	0	1
26137	ZBTB20	0.001	2.458	28.533	0	1
4212	MEIS2	0.005	2.451	6.248	0	1
91	ACVR1B	0.015	2.446	4.929	0	1
2104	ESRRG	0.02	2.436	4.99	3.25	0.0422
63947	DMRTC1	0.002	2.435	286.133	0	1
4093	SMAD9	0.001	2.43	81.653	0	1
2908	NR3C1	0.002	2.423	26.599	-0.537	0.641
23091	ZC3H13	0.001	2.42	18.088	0	1
5465	PPARA	0.027	2.418	3.552	0	1
728361	LOC728361	0.004	2.411	286.133	0	1
23587	C17orf81	0.033	2.407	4.639	-4.6	0.0112
91464	ISX	0.004	2.391	286.133	0	1
7428	VHL	0.006	2.383	25.512	0	1
55625	ZDHHC7	0.026	2.378	3.283	0	1
7764	ZNF217	0.002	2.359	50.129	0.979	0.4
51567	TTRAP	0.04	2.358	2.778	0	1
27250	PDCD4	0.028	2.342	5.253	0	1
9204	ZMYM6	0.018	2.34	6.821	0	1
5205	ATP8B1	0.032	2.339	2.519	0.634	0.196
6304	SATB1	0.001	2.319	22.827	0.875	0.188
139735	ZFP92	0.048	2.29	57.227	0	1
23178	PASK	0.036	2.282	2.825	-0.0561	0.884
63951	DMRTA1	0.002	2.279	23.361	0	1
166815	TIGD2	0.013	2.264	18.296	0	1
3209	HOXA13	0.007	2.252	11.137	0	1
6720	SREBF1	0.045	2.223	9.769	0	1
204219	LASS3	0.027	2.207	9.578	0	1
84333	PCGF5	0.046	2.207	3.78	0	1
6943	TCF21	0.017	2.181	224.089	0	1
9516	LITAF	0.011	2.178	43.696	0.0836	0.312
28999	KLF15	0.031	2.166	7.324	0	1
114803	MYSM1	0.013	2.132	26.031	0	1
284370	ZNF615	0.013	2.115	37.298	0	1
57593	EBF4	0.038	2.107	9.245	0	1
51274	KLF3	0.017	2.096	17.342	0	1
26036	ZNF451	0.023	2.09	7.315	0	1
80205	CHD9	0.017	2.074	7.609	0.956	0.14
80345	ZSCAN16	0.045	2.047	4.842	0	1
8622	PDE8B	0.046	2.036	12.6	3.05	0.0656
6095	RORA	0.047	2.015	14.47	0	1
64375	IKZF4	0.023	1.999	18.696	0	1
84217	ZMYND12	0.025	1.993	12.9	0	1
1407	CRY1	0.04	1.984	25.267	0	1
7421	VDR	0.048	1.954	17.504	0	1
10957	PNRC1	0.048	1.948	17.342	0	1
56916	SMARCAD1	0.049	1.903	11.308	-2.06	0.153
7695	ZNF136	0.027	-1.907	-17.352	0	1
84186	ZCCHC7	0.042	-1.939	-34.705	0	1
132660	LIN54	0.046	-1.948	-42.7	0	1
4066	LYL1	0.049	-1.959	-8.442	0	1
134728	IRAK1BP1	0.04	-1.996	-5.885	0	1
3195	TLX1	0.039	-2.004	-10.041	0	1
54796	BNC2	0.031	-2.044	-9.596	-0.875	0.175
9247	GCM2	0.048	-2.044	-3.337	0	1
1428	CRYM	0.035	-2.049	-6.472	0	1
10363	HMG20A	0.049	-2.082	-4.494	3.98	0.0316
3651	PDX1	0.019	-2.084	-8.626	0	1
63950	DMRTA2	0.046	-2.087	-2.785	-0.47	0.224
64843	ISL2	0.029	-2.088	-10.011	0	1
2637	GBX2	0.025	-2.09	-61.214	0	1
200765	TIGD1	0.038	-2.09	-30.35	0	1
90338	ZNF160	0.026	-2.095	-34.705	0	1
57209	ZNF248	0.048	-2.099	-2.42	0	1
8193	DPF1	0.025	-2.101	-4.846	0	1
128553	TSHZ2	0.046	-2.112	-3.255	0	1
51087	YBX2	0.023	-2.113	-7.763	0	1
9425	CDYL	0.024	-2.122	-11.238	-3.33	0.0381
84684	INSM2	0.019	-2.127	-6.47	0	1
22891	ZNF365	0.044	-2.129	-9.427	0	1
3624	INHBA	0.047	-2.148	-5.203	0	1
122953	JDP2	0.031	-2.159	-6.031	0	1
7112	TMPO	0.035	-2.169	-3.881	-8.71	0.00342
80034	CSRNP3	0.036	-2.171	-2.377	0	1
170825	GSX2	0.034	-2.172	-8.378	0	1
5074	PAWR	0.034	-2.175	-3.265	0	1
1748	DLX4	0.004	-2.199	-85.7	0	1
23466	CBX6	0.045	-2.2	-2.074	0	1
8208	CHAF1B	0.001	-2.206	-34.898	0	1
29947	DNMT3L	0.023	-2.213	-6.88	0	1
7936	RDBP	0.04	-2.213	-2.348	0.25	0.322
83990	BRIP1	0.043	-2.217	-11.982	0	1
6911	TBX6	0.005	-2.222	-76.571	0	1
6492	SIM1	0.039	-2.23	-3.419	0	1
9572	NR1D1	0.02	-2.232	-7.851	0.776	0.209
85446	ZFHX2	0.02	-2.238	-15.976	0	1
5178	PEG3	0.025	-2.241	-5.558	-8.57	9.26e-05
1106	CHD2	0.013	-2.246	-17.352	0	1
64784	CRTC3	0.026	-2.249	-3.628	0	1
388558	ZNF808	0.009	-2.261	-5.152	0	1
117581	TWIST2	0.022	-2.266	-7.973	0	1
225689	MAPK15	0.047	-2.269	-1.861	0	1
51450	PRRX2	0.014	-2.272	-6.739	0	1
10046	MAMLD1	0.048	-2.272	-2.448	0	1
3224	HOXC8	0.013	-2.275	-4.846	0	1
652	BMP4	0.019	-2.275	-6.437	-5.08	0.00669
53335	BCL11A	0.025	-2.275	-3.736	0	1
64783	RBM15	0.033	-2.277	-13.639	0	1
8028	MLLT10	0.039	-2.277	-2.948	2.54	0.0849
60529	ALX4	0.004	-2.3	-13.917	0	1
4665	NAB2	0.009	-2.305	-11.06	2.58	0.0939
1786	DNMT1	0.042	-2.306	-3.995	0	1
7019	TFAM	0.022	-2.308	-2.883	0	1
138474	TAF1L	0.004	-2.31	-7.02	0	1
11198	SUPT16H	0.036	-2.31	-1.593	-3.35	0.0588
9480	ONECUT2	0.001	-2.311	-114.483	0	1
22927	HABP4	0.037	-2.311	-8.031	2.59	0.0712
57332	CBX8	0.011	-2.314	-12.336	0	1
84775	ZNF607	0.01	-2.325	-4.553	0	1
86	ACTL6A	0.034	-2.331	-1.929	0.561	0.222
1788	DNMT3A	0.016	-2.332	-12.049	-4.08	0.0503
2022	ENG	0.045	-2.334	-5.618	-3.01	0.0716
11317	RBPJL	0.013	-2.34	-6.801	0	1
127428	C1orf83	0.012	-2.355	-13.489	-0.33	0.285
677	ZFP36L1	0.024	-2.376	-1.83	-9.35	0.00244
163131	ZNF780B	0.002	-2.377	-19.831	0	1
2737	GLI3	0.012	-2.378	-5.863	2.02	0.119
5081	PAX7	0.001	-2.384	-62.662	0	1
84699	CREB3L3	0.034	-2.397	-3.071	5.63	0.00491
3172	HNF4A	0.033	-2.404	-0.979	0	1
2902	GRIN1	0.009	-2.405	-3.765	-0.94	0.402
23567	ZNF346	0.002	-2.407	-12.376	6.9	0.00237
51564	HDAC7	0.019	-2.409	-5.713	0	1
8061	FOSL1	0.007	-2.41	-17.396	0.026	0.981
283149	BCL9L	0.01	-2.412	-5.426	0	1
7099	TLR4	0.008	-2.413	-4.953	5.85	0.0198
3670	ISL1	0.015	-2.414	-3.505	-25.1	0.000112
7409	VAV1	0.015	-2.419	-23.017	4.6	0.0232
6604	SMARCD3	0.031	-2.424	-2.915	0	1
57178	ZMIZ1	0.007	-2.429	-4.863	0	1
4176	MCM7	0.028	-2.431	-1.891	-6.62	0.0152
7088	TLE1	0.003	-2.434	-7.234	0	1
6928	HNF1B	0.001	-2.441	-11.36	0	1
7718	ZNF165	0.003	-2.441	-8.738	0	1
1789	DNMT3B	0.004	-2.442	-9.515	0	1
169792	GLIS3	0.017	-2.447	-4.226	0	1
116412	ZNF837	0.007	-2.452	-5.733	0	1
64919	BCL11B	0.005	-2.458	-7.731	0	1
6839	SUV39H1	0.009	-2.458	-4.265	0	1
4603	MYBL1	0.001	-2.459	-27.007	0	1
2119	ETV5	0.009	-2.469	-2.944	-3.36	0.0581
8089	YEATS4	0.027	-2.474	-1.554	0	1
5916	RARG	0.024	-2.479	-2.886	0	1
3162	HMOX1	0.001	-2.495	-71.333	0	1
83482	SCRT1	0.01	-2.495	-2.391	0	1
23066	CAND2	0.005	-2.501	-5.981	0	1
3481	IGF2	0.016	-2.509	-4.656	-52.9	4.32e-06
25937	WWTR1	0.023	-2.51	-2.219	-4.95	0.0117
3428	IFI16	0.022	-2.518	-2.778	0	1
2736	GLI2	0.022	-2.526	-3.966	0	1
4869	NPM1	0.024	-2.527	-2.276	-2.85	0.000212
80816	ASXL3	0.001	-2.541	-3.728	0	1
4175	MCM6	0.007	-2.554	-9.108	-0.764	0.000303
9232	PTTG1	0.004	-2.587	-57.147	2.86	0.0519
4171	MCM2	0.005	-2.588	-10.738	-2.06	0.000607
6128	RPL6	0.018	-2.588	-1.868	0.725	0.517
3070	HELLS	0.009	-2.61	-15.176	0	1
5076	PAX2	0.003	-2.625	-2.991	0	1
890	CCNA2	0.001	-2.634	-18.819	-6.79	0.000135
195828	ZNF367	0.001	-2.635	-23.266	0	1
322	APBB1	0.005	-2.639	-3.39	0	1
55723	ASF1B	0.001	-2.646	-18.347	0	1
23217	ZFR2	0.016	-2.65	-2.181	0	1
862	RUNX1T1	0.015	-2.667	-7.303	0	1
2034	EPAS1	0.007	-2.672	-2.593	5.05	0.00823
55806	HR	0.013	-2.672	-2.37	0	1
219654	ZCCHC24	0.004	-2.698	-5.074	0	1
5396	PRRX1	0.003	-2.703	-3.108	-3.27	0.0393
8458	TTF2	0.002	-2.727	-29.698	0	1
89887	ZNF628	0.001	-2.751	-6.47	0	1
1869	E2F1	0.001	-2.768	-5.634	0	1
64137	ABCG4	0.002	-2.773	-4.003	-3.05	0.0621
3603	IL16	0.012	-2.773	-3.135	-2.73	0.0636
6927	HNF1A	0.002	-2.78	-5.325	0	1
745	C11orf9	0.007	-2.782	-3.193	0	1
203447	NRK	0.008	-2.783	-3.886	-4.03	0.0512
7041	TGFB1I1	0.014	-2.786	-3.392	-3.42	0.0703
7040	TGFB1	0.006	-2.798	-3.391	0	1
9079	LDB2	0.003	-2.799	-5.73	0	1
11335	CBX3	0.005	-2.844	-4.753	-5.83	0.0126
144455	E2F7	0.001	-2.873	-7.71	0	1
84678	KDM2B	0.009	-2.874	-4.646	0	1
29128	UHRF1	0.001	-2.877	-12.49	0	1
91752	ZNF804A	0.001	-2.883	-3.665	0	1
83439	TCF7L1	0.01	-2.887	-3.106	-0.696	0.529
4172	MCM3	0.001	-2.891	-7.714	-0.89	0.00335
6776	STAT5A	0.008	-2.893	-3.116	0	1
79190	IRX6	0.001	-2.913	-7.243	0	1
92999	ZBTB47	0.001	-2.917	-10.241	0	1
9839	ZEB2	0.001	-2.928	-3.762	0	1
641	BLM	0.001	-2.945	-16.549	0	1
84662	GLIS2	0.001	-2.95	-3.581	-9.7	8.19e-05
3090	HIC1	0.001	-2.952	-5.799	0	1
4488	MSX2	0.002	-2.952	-8.317	0.307	0.309
4776	NFATC4	0.002	-2.985	-3.96	0	1
4173	MCM4	0.001	-2.99	-18.807	-2.01	0.00218
4796	NFKBIL2	0.002	-3	-2.51	0	1
57157	PHTF2	0.001	-3.007	-5.728	0.655	0.236
10129	FRY	0.001	-3.041	-7.111	0	1
7025	NR2F1	0.001	-3.067	-4.777	-5.65	0.00913
675	BRCA2	0.001	-3.069	-14.94	-5.09	0.00902
8914	TIMELESS	0.001	-3.078	-9.957	-4.22	0.0209
8522	GAS7	0.001	-3.092	-3.993	0	1
79682	MLF1IP	0.001	-3.096	-16.35	-8.68	0.00887
56849	TCEAL7	0.001	-3.244	-3.603	0	1
10656	KHDRBS3	0.001	-3.39	-8.95	-0.00289	0.353
64105	CENPK	0.001	-3.435	-29.162	0	1
79733	E2F8	0.001	-3.542	-7.208	0	1
672	BRCA1	0.001	-3.626	-18.871	-9.67	0.00396
9319	TRIP13	0.001	-3.718	-16.662	-20.6	3.66e-05
4208	MEF2C	0.001	-3.779	-4.621	-2.06	0.097
4605	MYBL2	0.001	-3.876	-11.139	0	1
23090	ZNF423	0.001	-3.907	-3.881	-4.69	0.0101
165	AEBP1	0.001	-3.986	-5.402	0	1
2305	FOXM1	0.001	-3.986	-24.113	-0.663	0.548
1063	CENPF	0.001	-4.027	-15.059	-0.648	0.00497
